# Supplementary material for: Hybrid Multitask Learning Reveals Sequence Features Driving Specificity in the CRISPR/Cas9 System
Source: Biomolecules. 2023 Apr 3;13(4):641. doi: 10.3390/biom13040641 (PMC10135716; doi:10.3390/biom13040641)
Supplement: Supplementary file 1 [file biomolecules-13-00641-s001.zip]

Archive with 1 entries (1 files):
- biomolecules-2265971-supplementary.pdf
